# Supplementary material for: Chlorophyll Inhibits the Digestion of Soybean Oil in Simulated Human Gastrointestinal System
Source: Nutrients. 2022 Apr 22;14(9):1749. doi: 10.3390/nu14091749 (PMC9101154; doi:10.3390/nu14091749)
Supplement: Supplementary file 1 [file nutrients-14-01749-s001.zip]

Archive with 1 entries (1 files):
- nutrients-1644281-supplementary.pdf
